# Supplementary material for: The Influence of Body Composition, Lifestyle, and Dietary Components on Adiponectin and Resistin Levels and AR Index in Obese Individuals
Source: Int J Mol Sci. 2025 Jan 4;26(1):393. doi: 10.3390/ijms26010393 (PMC11720087; doi:10.3390/ijms26010393)
Supplement: Supplementary file 1 [file ijms-26-00393-s001.zip]

Archive with 2 entries (2 files):
- File S1.pdf
- Supplementary Table S1.pdf
